# Supplementary material for: Genetic, Clinical, and Management Characteristics of Duchenne Muscular Dystrophy in Saudi Arabia
Source: Healthcare (Basel). 2026 Mar 27;14(7):857. doi: 10.3390/healthcare14070857 (PMC13073469; doi:10.3390/healthcare14070857)
Supplement: Supplementary file 1 [file healthcare-14-00857-s001.zip]

Archive with 1 entries (1 files):
- healthcare-4127564-supplementary.pdf
